# Supplementary material for: Evidence of Heritability in Prebiotically Realistic Membrane-Bound Systems
Source: Life (Basel). 2024 Feb 20;14(3):284. doi: 10.3390/life14030284 (PMC10971454; doi:10.3390/life14030284)
Supplement: Supplementary file 1 [file life-14-00284-s001.zip]

Archive with 1 entries (1 files):
- life-2816702-supplementary.pdf
